# Supplementary material for: Plasmodium actin-like proteins are essential for DNA segregation during male gametogenesis and malaria transmission
Source: PLoS Pathog. 2025 Nov 11;21(11):e1013687. doi: 10.1371/journal.ppat.1013687 (PMC12617974; doi:10.1371/journal.ppat.1013687)
Supplement: S1 Data — Excel sheet comprises data used to generate both main and supplementary figures. Each sheet is labelled according to corresponding figures and panels. (XLSX) [file ppat.1013687.s020.xlsx]

## Sheet: Figure 3
Figure 3 B
Drug	DMSO						Cytochalasin D (100nM)						Cytochalasin D (500nM)						Cytochalasin D (1000nM)						Jasplankinolide (100nM)						Jasplankinolide (500nM)						Jasplankinolide (1000nM)						CK-666 (300µM)
	% Parasetemia			Mean	SEM	N	% Parasetemia			Mean	SEM	N	% Parasetemia			Mean	SEM	N	% Parasetemia			Mean	SEM	N	% Parasetemia			Mean	SEM	N	% Parasetemia			Mean	SEM	N	% Parasetemia			Mean	SEM	N	% Parasetemia			Mean	SEM	N
Replicate Number	Replicate 1	Replicate 2	Replicate 3				Replicate 1	Replicate 2	Replicate 3				Replicate 1	Replicate 2	Replicate 3				Replicate 1	Replicate 2	Replicate 3				Replicate 1	Replicate 2	Replicate 3				Replicate 1	Replicate 2	Replicate 3				Replicate 1	Replicate 2	Replicate 3				Replicate 1	Replicate 2	Replicate 3
hours post infection
0 hours	0	0	0	0	0	3	0	0	0	0	0	3	0	0	0	0	0	3	0	0	0	0	0	3	0	0	0	0	0	3	0	0	0	0	0	3	0	0	0	0	0	3	0	0	0	0	0	3
24 hours	4.4697	6.42857	5.5	5.46609	0.565732	3	4.5	4.4375	2.96296	3.96682	0.502253	3	4.14894	3.18627	4.33333	3.88951	0.355627	3	2.65385	3.94444	4.75	3.78276	0.610484	3	4.4	4.5	6.25	5.05	0.600694	3	4.94048	6.33333	3.625	4.96627	0.781935	3	4.53704	4.58333	3.47826	4.19954	0.360889	3	0.151515	0.0769231	0.357143	0.195194	0.0837887	3
48 hours	11.9712	11.3636	17.2549	13.5299	1.87074	3	2.42857	2.42424	2.33333	2.39538	0.0310497	3	2.67857	1.16667	1.6	1.81508	0.449503	3	1.25	1.78571	1.38298	1.4729	0.16105	3	8.57692	12.1698	15.7222	12.1563	2.06268	3	2.8125	2.67857	2.32558	2.60555	0.145226	3	2.39286	2.45192	2	2.28159	0.141825	3	0.25	0.471698	0.25	0.323899	0.0738994	3
72hours	16.131	13.913	17.5	15.848	1.04509	3	0.3125	0.795455	0.434783	0.514246	0.144968	3	0.520833	0.462963	0.6	0.527932	0.0397181	3	0.269231	0.446429	0.166667	0.294109	0.0817126	3	18.2065	13.5	11.5816	14.4294	1.96809	3	0.344828	0.95	0.232558	0.509129	0.222805	3	0.111111	0.188679	0.30303	0.20094	0.0557404	3	0.192308	0.119048	0.0454545	0.118937	0.0423929	3
Figure 3 C
Parasite stage	Schizont						Ring						Trophozoite
Replicate Number	Replicate 1	Replicate 2	Replicate 3	Mean	SEM	N	Replicate 1	Replicate 2	Replicate 3	Mean	SEM	N	Replicate 1	Replicate 2	Replicate 3	Mean	SEM	N
Drugs
DMSO	9.4	6.4	6.9	7.56667	0.927961	3	16.9	18.8	15.8	17.1667	0.876229	3	18.5	15.7	17.9	17.3667	0.851143	3
Cytochalasin D 1µM	4.7	3.5	4.2	4.13333	0.34801	3	15.4	14.8	7.6	12.6	2.50599	3	19.8	21.6	12.9	18.1	2.65141	3
Jasplankinolide 250nM	3.2	2.6	1.5	2.43333	0.497773	3	22.8	11.7	12.2	15.5667	3.61955	3	19.6	20.6	18.5	19.5667	0.606447	3
CK-666 300µM	0	0	0	0	0	3	20.9	24.6	32.8	26.1	3.51615	3	19.6	14	13.6	15.7333	1.93678	3
Figure 3 D
Parasite line	WT					Alp5b KO c1					Alp5b KO c2					Alp5b Comp 1					Alp5b Comp 2					Alp5a KO c1					Alp5a KO c2					Alp5a Comp 1					Alp5a Comp 2
Average Parasetemia of 5 mice	Average Parasetemia %		Mean	SEM	N	Average Parasetemia %		Mean	SEM	N	Average Parasetemia %		Mean	SEM	N	Average Parasetemia %		Mean	SEM	N	Average Parasetemia %		Mean	SEM	N	Average Parasetemia %		Mean	SEM	N	Average Parasetemia %		Mean	SEM	N	Average Parasetemia %		Mean	SEM	N	Average Parasetemia %		Mean	SEM	N
days post infection	Replicate 1	Replicate 2				Replicate 1	Replicate 2				Replicate 1	Replicate 2				Replicate 1	Replicate 2				Replicate 1	Replicate 2				Replicate 1	Replicate 2				Replicate 1	Replicate 2				Replicate 1	Replicate 2				Replicate 1	Replicate 2
Day 0	0	0	0	0	2	0	0	0	0	2	0	0	0	0	2	0	0	0	0	2	0	0	0	0	2	0	0	0	0	2	0	0	0	0	2	0	0	0	0	2	0	0	0	0	2
Day 1	0.136642	0.174421	0.155532	0.018889	2	0.165536	0.260084	0.21281	0.047274	2	0.133605	0.202273	0.167939	0.034334	2	0.197624	0.281874	0.239749	0.0421248	2	0.238793	0.470449	0.354621	0.115828	2	0.18297	0.430395	0.306682	0.123713	2	0.251536	0.37207	0.311803	0.060267	2	0.179828	0.311803	0.245816	0.0659874	2	0.21038	0.353176	0.281778	0.0713981	2
Day 2	2.44975	3.07272	2.76124	0.311488	2	2.60495	3.13799	2.87147	0.266523	2	2.54203	3.39554	2.96879	0.426754	2	2.15094	3.4064	2.77867	0.627733	2	2.36268	3.78247	3.07257	0.709896	2	1.66929	3.70188	2.68559	1.01629	2	3.23653	3.75999	3.49826	0.261731	2	2.21071	3.30426	2.75748	0.546775	2	2.45044	4.26589	3.35817	0.907725	2
Day 3	7.73486	6.51577	7.12532	0.609543	2	5.90196	7.42272	6.66234	0.760382	2	5.52618	7.24674	6.38646	0.860282	2	7.43942	8.5999	8.01966	0.580243	2	7.08198	10.9257	9.00384	1.92186	2	6.8397	10.7244	8.78206	1.94236	2	7.26019	10.0484	8.65428	1.3941	2	7.33039	8.95965	8.14502	0.814632	2	8.47181	8.44049	8.45615	0.015659	2
Day 4	10.3501	10.4323	10.3912	0.041098	2	9.73286	9.75488	9.74387	0.011012	2	9.41361	9.57052	9.49206	0.078452	2	9.159	10.3582	9.75861	0.599612	2	11.3974	8.33665	9.867	1.53035	2	18.0522	16.1772	17.1147	0.937488	2	12.8784	12.4308	12.6546	0.223791	2	9.50444	9.83187	9.66815	0.163714	2	10.7872	9.19049	9.98884	0.798351	2
Day 5	18.8548	15.0124	16.9336	1.9212	2	14.8517	17.5512	16.2014	1.34978	2	15.0575	20.0167	17.5371	2.47961	2	15.0636	19.8216	17.4426	2.37901	2	14.6536	17.5633	16.1085	1.45484	2	20.4912	19.5225	20.0068	0.484333	2	16.7823	22.5893	19.6858	2.90355	2	17.7158	22.2517	19.9838	2.26797	2	15.744	17.4941	16.6191	0.875055	2
Figure 3 E
Parasite line	WT					Alp5b KO c1					Alp5b KO c2					Alp5b Comp 1					Alp5b Comp 2					Alp5a KO c1					Alp5a KO c2					Alp5a Comp 1					Alp5a Comp 2
Average gametocytemia of 5 mice	Average gametocytemia		Mean	SEM	N	Average gametocytemia		Mean	SEM	N	Average gametocytemia		Mean	SEM	N	Average Gametocytemia		Mean	SEM	N	Average Gametocytemia		Mean	SEM	N	Average Gametocytemia		Mean	SEM	N	Average Gametocytemia		Mean	SEM	N	Average Gametocytemia		Mean	SEM	N	Average Gametocytemia		Mean	SEM	N
	Replicate 1	Replicate 2				Replicate 1	Replicate 2				Replicate 1	Replicate 2				Replicate 1	Replicate 2				Replicate 1	Replicate 2				Replicate 1	Replicate 2				Replicate 1	Replicate 2				Replicate 1	Replicate 2				Replicate 1	Replicate 2
	1.40929	1.51013	1.45971	0.0504205	2	1.03183	1.79167	1.41175	0.379919	2	1.12881	1.77575	1.45228	0.323468	2	1.23059	1.33252	1.28156	0.050966	2	1.04939	1.33033	1.18986	0.140468	2	1.35215	1.26528	1.30871	0.0434343	2	1.21377	1.38494	1.29936	0.0855839	2	1.3442	1.07389	1.20905	0.135153	2	1.05921	1.02839	1.0438	0.0154081	2
Figure 3 F
Parasite line	WT	Alp5b KO c1	Alp5b KO c2	Alp5b comp 1	Alp5b comp 2	Alp5a KO c1	Alp5a KO c2	Alp5a comp 1	Alp5a comp 2
% of total
FG	73.3	70.7	71	67.8	72.2	68.9	71.3	71.8	70.5
MG	26.6	29.2	28.7	32.1	27.7	30.9	28.6	28.1	29.4
Figure 3 H
Parasite line	WT			Alp5b KO c1			Alp5b KO c2			Alp5b Comp 1			Alp5b Comp 2			Alp5a KO c1			Alp5a KO c2			Alp5a comp1			Alp5a comp2
Replicate number	Replicate 1	Replicate 2	Replicate 3	Replicate 1	Replicate 2	Replicate 3	Replicate 1	Replicate 2	Replicate 3	Replicate 1	Replicate 2	Replicate 3	Replicate 1	Replicate 2	Replicate 3	Replicate 1	Replicate 2	Replicate 3	Replicate 1	Replicate 2	Replicate 3	Replicate 1	Replicate 2	Replicate 3	Replicate 1	Replicate 2	Replicate 3
Exflagellation centre per field
1	3	3	3	2	3	2	2	3	3	2	2	2	3	2	2	1	3	2	2	3	4	3	3	2	3	2	2
2	2	3	2	2	2	2	2	2	2	2	2	3	3	2	2	3	2	3	3	2	2	2	2	3	3	2	2
3	1	3	4	2	3	3	3	2	2	2	3	2	2	2	3	3	2	2	4	3	3	3	3	3	3	3	2
4	3	4	3	1	4	2	3	2	2	3	2	2	2	2	3	3	2	3	3	2	2	2	3	2	4	3	3
5	2	3	3	2	2	2	2	2	2	3	3	3	2	3	3	4	2	2	4	1	2	3	3	3	1	2	2
6	1	2	2	3	2	2	3	3	3	2	3	3	3	4	2	2	3	3	3	3	2	2	1	1	2	3	3
7	4	2	2	2	3	2	2	3	2	3	4	2	2	2	3	3	2	2	2	2	2	3	2	1	2	2	2
8	3	4	3	3	2	3	3	3	2	2	4	4	4	2	3	3	3	4	3	2	3	1	3	2	3	3	4
9	6	5	2	3	2	2	2	4	3	3	2	2	2	3	3	3	2	3	2	3	2	3	1	2	2	2	2
10	2	3	3	3	2	2	2	2	2	2	3	2	3	4	4	2	2	2	3	4	2	3	4	3	3	2	3

## Sheet: Figure 4
Figure 4 E
Parasite line	WT						Alp5b KO c1						Alp5b KO c2						Alp5b Comp 1						Alp5b Comp 2						Alp5a KO c1						Alp5a KO c2						Alp5a Comp 1						Alp5a Comp 2
Replicate No.	Replicate 1	Replicate 2	Replicate 3	Mean	SEM	N	Replicate 1	Replicate 2	Replicate 3	Mean	SEM	N	Replicate 1	Replicate 2	Replicate 3	Mean	SEM	N	Replicate 1	Replicate 2	Replicate 3	Mean	SEM	N	Replicate 1	Replicate 2	Replicate 3	Mean	SEM	N	Replicate 1	Replicate 2	Replicate 3	Mean	SEM	N	Replicate 1	Replicate 2	Replicate 3	Mean	SEM	N	Replicate 1	Replicate 2	Replicate 3	Mean	SEM	N	Replicate 1
Average Mg spz/mosquito	31714.3	29687.5	33125	31508.9	997.619	3	0	0	0	0	0	3	0	0	0	0	0	3	25875	28750	30275	28300	1289.95	3	30750	30000	27200	29316.7	1080.25	3	0	0	0	0	0	3	0	0	0	0	0	3	30750	24062.5	38462.5	31091.7	4160.43	3	32700
Figure 4G
Parasite line	WT						Alp5b KO c1						Alp5b KO c2						Alp5b Comp 1						Alp5b Comp 2						Alp5a KO c1						Alp5a KO c2						Alp5a Comp 1						Alp5a Comp 2
Replicate No.	Replicate 1	Replicate 2	Replicate 3	Mean	SEM	N	Replicate 1	Replicate 2	Replicate 3	Mean	SEM	N	Replicate 1	Replicate 2	Replicate 3	Mean	SEM	N	Replicate 1	Replicate 2	Replicate 3	Mean	SEM	N	Replicate 1	Replicate 2	Replicate 3	Mean	SEM	N	Replicate 1	Replicate 2	Replicate 3	Mean	SEM	N	Replicate 1	Replicate 2	Replicate 3	Mean	SEM	N	Replicate 1	Replicate 2	Replicate 3	Mean	SEM	N	Replicate 1
Average Sg spz/mosquito	17212.5	14334.4	13750	15099	1070.15	3	0	0	0	0	0	3	0	0	0	0	0	3	12718.8	14218.8	12833.3	13256.9	482.039	3	16875	12750	11375	13666.7	1652.54	3	0	0	0	0	0	3	0	0	0	0	0	3	14500	16625	14791.7	15305.6	665.073	3	15416.7
Figure 4H
Parasite line	WT		Alp5b KO c1		Alp5b KO c2		Alp5b Comp 1		Alp5b Comp 2		Alp5a KO c1		Alp5a KO c2		Alp5a comp1		Alp5a comp2
Replicate No.	Replicate 1	Replicate 2	Replicate 1	Replicate 2	Replicate 1	Replicate 2	Replicate 1	Replicate 2	Replicate 1	Replicate 2	Replicate 1	Replicate 2	Replicate 1	Replicate 2	Replicate 1	Replicate 2	Replicate 1	Replicate 2
Mice 1	3	3	0	0	0	0	3	4	3	3	0	0	0	0	3	3	3	4
Mice 2	3	3	0	0	0	0	3	3	4	3	0	0	0	0	3	3	4	3
Mice 3	4	3	0	0	0	0	3	3	3	3	0	0	0	0	3	3	3	3
Mice 4	3	3	0	0	0	0	3	3	4	3	0	0	0	0	4	3	3	4
Mice 5	3	3	0	0	0	0	4	3	3	3	0	0	0	0	4	3	3	3
Prepatent period (average)	3.2	3	0	0	0	0	3.2	3.2	3.4	3	0	0	0	0	3.4	3	3.2	3.4
[truncated: 5 more columns]

## Sheet: Figure 5
Figure 5C
Parasite line	WT				WT mCh × Alp5b KO				WT GFP × Alp5a KO				Pb47 KO				P48/45 KO				Pb47 × Alp5b KO				Pb48/45 × Alp5b KO				Pb47 × Alp5a KO				Pb48/45 × Alp5a KO
Replicate Number	Replicate 1	Replicate 2	Replicate 3		Replicate 1	Replicate 2	Replicate 3		Replicate 1	Replicate 2	Replicate 3		Replicate 1	Replicate 2	Replicate 3		Replicate 1	Replicate 2	Replicate 3		Replicate 1	Replicate 2	Replicate 3		Replicate 1	Replicate 2	Replicate 3		Replicate 1	Replicate 2	Replicate 3		Replicate 1	Replicate 2	Replicate 3
Oocyst/midgut	102	150	200		80	109	120		190	100	109		1	1	6		0	5	0		170	3	48		50	22	90		45	50	220		15	0	59
	150	0	147		98	57	85		67	117	78		0	3	1		0	8	0		145	0	116		25	0	23		78	58	128		1	12	65
	58	250	58		0	56	80		24	134	90		0	0	0		45	0	0		125	0	178		3	0	57		123	8	234		0	0	12
	96	200	99		112	30	90		87	45	156		0	0	18		0	0	0		57	15	112		6	24	0		58	87	118		0	23	28
	200	250	123		45	123	216		56	67	105		15	0	5		20	0	0		89	25	60		8	50	0		157	500	265		30	100	32
	250	380	67		67	237	126		68	15	200		3	0	3		0	16	0		145	15	45		120	0	23		245	34	167		89	88	67
	220	412	44		100	330	98		35	56	150		3	0	6		0	1	2		156	50	100		200	0	45		200	10	124		0	80	80
	230	450	98		123	123	135		48	130	145		0	12	0		0	9	0		17	320	120		120	34	0		267	6	0		50	100	34
	150	100	220		116	200	44		165	20	55		0	0	34		0	0	0		400	32	80		4	120	89		167	0	15		55	0	56
	220	123	240		156	254	145		156	28	45		0	0	0		6	0	0		25	40	55		8	89	38		100	25	0		220	20	78
	230	49	320		54	168	117		178	76	35		0	0	0		0	0	13		78	420	40		0	56	54		109	367	0		20	234	0
	229	68	349		25	234	250		58	47	200		1	0	37		0	0	0		117	150	178		0	45	0		15	0	35		5	92	65
	300	75	400		100	58	210		100	200	95		0	0	0		0	7	0		70	100	0		15	0	0		189	405	7		8	34	0
	50	82	37		78	89	105		189	45	105		0	0	0		0	0	0		12	50	230		35	0	102		198	212	22		60	0	0
	46	87	67		167	65	102		200	58	58		0	15	0		0	6	0		470	105	280		60	0	34		0	234	400		25	0	12
	80	99	98		45	78	79		160	267	100		0	1	0		0	6	4		15	220	245		58	8	52		69	50	20		15	23	54
	0	0	400		180	20	89		83	167	156		0	0	0		2	0	0		8	156	40		79	5	0		0	0	0		0	0	0
	54	150	340		48	0	78		89	87	150		10	0	0		0	0	0		20	245	114		23	15	0		34	0	0		0	0	0
	80	120	300		198	45	116		98	117	200		9	4	0		0	0	0		80	167	50		0	3	23		90	25	100		25	90	34
	82	150	320		167	105	167		95	178	213		0	0	0		0	0	0		0	54	145		0	2	12		34	0	220		0	0	70
		40	78			40	123			95	178			0	14			4	6			80	8			0	9			0	20			0	89
Figure 5D
Parasite line	WT				WT mCh × Alp5b KO				WT GFP × Alp5a KO				Pb47 × Alp5b KO				Pb48/45 × Alp5b KO				Pb47 × Alp5a KO				Pb48/45 × Alp5a KO
Replicate Number	Replicate 1	Replicate 2	Replicate 3		Replicate 1	Replicate 2	Replicate 3		Replicate 1	Replicate 2	Replicate 3		Replicate 1	Replicate 2	Replicate 3		Replicate 1	Replicate 2	Replicate 3		Replicate 1	Replicate 2	Replicate 3		Replicate 1	Replicate 2	Replicate 3
Oocyst area (µm²)	633.939	123.75	629.439		492.189	847.69	884.253		196.876	245.813	1960.32		144.563	268.9	180.563		59.625	119.813	25.313		662.064	29.25	2271.94		16.875	1.125	1.688
	612.564	192.376	992.815		188.438	14.063	24.75		1072.69	344.814	75.938		1311.19	2756	173.25		57.375	3.375	27		128.25	17.438	696.939		341.438	1.688	41.625
	766.127	771.752	150.75		19.125	1677.38	64.688		1019.25	183.376	1100.12		98.438	160.313	41.063		24.188	48.375	2.25		14.625	24.75	375.751		144.563	1.125	142.875
	444.939	984.94	47.813		505.127	135.67	14.625		2711.82	295.314	59.063		34.875	813.377	217.688		1.125	1.125	1.688		308.813	14.625	753.19		52.313	1.125	101.813
	498.376	703.127	27		448.877	623.815	497.252		195.188	824.065	412.876		380.251	106.313	111.375		16.875	303.188	3.938		72	905.065	1135.69		23.063	1.125	2.813
	45.563	2234.82	740.253		1121.63	480.377	126		560.814	675.565	1212.75		1796.63	808.877	789.09		36.563	1.688	9.563		110.813	16.313	19.125		77.625	5.625	70.313
	379.126	1626.76	570.939		327.376	10.125	1625.07		1110.12	14.063	705.377		852.19	855.002	595.689		5.625	182.251	27.563		18.563	468.001	79.313		2.813	7.313	29.813
	29.813	10.688	1483.88		622.127	42.188	49.5		453.939	15.75	2445.2		1131.75	614.252	225.001		38.813	99.563	18		36	671.627	1616.07		150.188	2.25	382.501
	197.438	1283.07	1042.88		578.252	934.316	10.125		600.188	1357.88	102.938		612.564	699.189	1479.38		2.25	28.688	10.688		11.25	2840.63	44.438		36.563	1.125	6.188
	2185.32	265.501	34.313		350.439	10.688	947.816		312.189	6.75	866.253		556.314	14.063	110.25		38.25	5.063	21.938		28.125	42.75	960.19		1.125	1.125	76.5
	603.564	147.375	521.439		380.814	2053.7	1910.26		325.689	1200	680.627		767.815	24.188	663.752		6.188	74.813	79.875		899.44	849.377	252.563		1.688	1.125	5.063
	651.377	439.314	1207.13		894.941	19.125	12.938		141.75	200.251	23.625		1087.88	79.875	313.313		5.063	216.001	86.625		325.126	829.69	24.188		1.125	361.689	6.75
	378.001	2739.95	515.814		666.002	363.939	25.875		437.627	21.375	200.813		601.877	633.939	2161.69		97.875	36.563	3.938		1933.32	10.125	25.875		43.875	30.375	3.938
	190.688	707.627	37.125		276.751	1080	83.25		567.564	430.877	190.688		186.751	542.252	594.002		14.063	50.063	1.125		554.627	122.625	114.188		5.063	11.25	27
	618.752	685.127	254.813		519.189	785.253	1126.69		1081.69	92.25	150.063		22.5	938.815	30.375		3.938	30.375	60.75		1768.51	13.5	20.25		1.125	30.938	50.625
	275.626	339.188	128.25		479.814	181.688	596.815		918.003	893.253	14.063		56.813	358.314	177.75		5.063	4.5	14.063		756.565	218.251	672.752		1.688	41.625	87.188
	1137.94	401.626	2449.7		2206.7	24.188	410.626		871.878	16.875	96.188		922.503	1064.82	93.938		1.125	35.438	79.313		791.44	32.063	636.752		1.125	1.688	135.563
	893.253	2345	642.94		669.94	1039.5	748.128		288.564	96.188	23.063		1265.07	272.251	462.376		67.5	9.563	93.375		1823.63	64.125	53.438		2.25	69.188	197.438
	490.501	703.127	1154.82		300.939	538.877	167.626		6.75	190.126	11.56		1163.82	122.063	170.438		13.5	30.375	54		613.689	926.44	72.563		1.125	52.875	41.063
	338.626	741.377	1377.01		380.814	263.251	1528.32		635.627	459.002	2450.82		951.753	97.313	385.314		3.938	4.5	61.313		780.752	1808.44	680.627		2.25	394.876	10.125
	98.438	1113.75	80.438		1247.07	71.438	137.813		160.876	325.126	230.063		1950.76	36.563	46.688		50.063	270.001	46.125		632.814	119.25	34.313		183.376	3.375	2.813
	82.125	21.938	186.188		721.128	775.128	1092.38		126	660.377	110.813		830.252	284.626	19.688		51.75	1.125	221.063		524.814	79.313	636.189		1.688	291.376	4.5
	218.813	1365.75	175.501		2347.32	400.501	506.252		1081.13	447.189	674.44		468.564	1245.67	135.563		20.25	34.875	67.5		528.189	167.063	1585.69		1.125	105.188	21.938
	1130.07	21.375	10.688		554.627	645.19	507.939		1127.25	362.814	896.628		592.314	477.001	79.313		26.438	87.188	87.188		12.375	1105.32	23.063		1.125	38.813	232.313
	735.752	20.25	500.627		551.814	661.502	921.941		636.752	646.877	618.19		1378.69	367.89	126.563		277.876	41.063	140.625		74.25	18	135.563		1.688	21.938	75.375
	464.626	880.877	641.252		231.188	1553.63	344.814		330.189	331.314	15.75		12.375	36.563	704.252		84.375	160.313	81		30.938	1958.07	29.813		1.125	60.188	2.25
	2059.32	914.065	2819.26		545.627	18.563	99.563		717.19	400.501	10.688		218.813	42.188	249.188		1.688	97.313	33.188		16.313	61.875	874.69		1.688	189.563	38.25
	200.813	1160.44	880.878		294.189	618.19	515.814		73.125	216.001	662.065		738.565	682.877	822.94		2.813	44.438	1.688		2007.57	754.315	12.938		507.939	74.813	15.75
	1154.25	600.752	25.313		486.002	235.688	87.188		21.375	325.689	492.189		2475.01	196.313	968.628		10.688	12.375	178.313		1261.13	1247.63	12.938		1.125	1.125	75.938
	1397.25	795.94	15.188		640.127	388.126	1008		372.376	852.753	803.253		11.813	189.563	220.501		204.751	6.188	159.188		1229.63	388.126	86.625		1.688	50.625	20.25
	820.69	196.313	515.252		1921.51	1396.13	606.94		37.688	717.19	188.438		106.313	790.87	801.002		7.313	1.125	57.375		1366.88	498.376	24.188		1.688	8.438	7.313
	351.001	556.877	952.878		268.876	232.876	15.188		818.44	529.314	510.189		256.501	203.626	680.627		63	1.125	102.375		739.69	14.625	387.564		1.688	11.25	12.938
	970.313	826.877	764.44		612.565	277.876	544.502		845.44	892.691	446.064		223.313	655.877	30.375		386.439	6.188	37.125		705.377	1846.69	2440.13		1.125	56.813	108
	663.189	456.189	1764.01		687.377	732.94	768.94		1.125	725.628	297.564		11.25	161.438	634.502		1.125	12.375	15.75		546.752	1224.57	117		2.25	36	1.125
	1525.5	519.751	15.75		460.127	16.313	67.5		15.188	38.25	138.375		10.688	133.313	478.126		1.688	34.313	2.25		427.501	644.064	495.564		249.751	2.813	2.813
	195.188	108	518.627		443.252	1148.63	929.816		860.066	591.752	448.877		11.813	992.815	208.688		41.063	53.438	92.813		26.438	101.813	24.75		2.813	1.125	20.25
	24.75	1735.32	44.438		570.377	1096.32	471.939		651.377	55.125	293.064		33.75	619.877	698.627		101.25	21.375	57.938		591.752	10.125	14.063		168.188	1.125	1.125
	290.251	559.689	485.439		640.127	10.688	583.877		252.563	438.752	273.938		41.063	24.188	306.563		63.563	1.125	74.813		458.439	1090.69	34.313		1.125	1.688	91.125
	271.688	1373.07	39.938		1434.38	12.375	817.878		908	910.691	1568.26		594.002	231.188	94.5		91.688	38.813	138.938		1421.44	613.689	10.688		298.126	1.125	9
	990	777.377	59.063		472.502	880.878	441.564		389.98	498.377	185.626		88.313	1261.69	1135.13		76.5	3.938	204.751		1863.01	11.813	703.127		1.125	1.125	39.375
	420.751	2504.82	1104.75		309.939	33.75	991.691		239.626	626.065	229.501		658.127	147.375	632.252		1.688	8.438	1.125		303.188	803.252	463.501		32.625	1.125	246.938
	555.752	50.625	738.003		190.688	343.126	1819.69		1593.01	14.063	563.627		479.814	559.127	299.813		213.188	2.25	147.375		214.876	735.752	24.75		11.25	1.125	68.063
	442.126	1176.19	1459.69		239.063	599.01	247.501		556.877	677.252	447.752		63.563	340.876	23.063		5.625	3.375	338.626		16.313	554.627	43.875		1.125	3.375	78.188
	1662.19	1539.57	115.875		695.252	545.064	1574.44		684.565	2.813	525.939		1740.94	952.315	164.25		1.125	53.438	173.813		228.376	687.939	299.813		2.813	2.25	82.125
	1659.38	713.815	115.313		383.064	282.376	138.938		205.876	5.625	1373.63		13.5	518.626	11.813		35.438	122.063	1.125		587.814	589.502	104.063		516.376	1.125	84.938
	1536.19	487.689	579.377		429.752	581.065	1532.26		1997.44	44.438	810.565		958.503	596.252	258.751		2.25	10.125	183.376		1470.94	79.875	794.252		1.125	1.125	9
	10.125	663.189	704.815		1157.63	1489.51	553.502		419.626	1915.88	525.939		934.315	657.564	649.689		2.813	99.563	1.688		19.125	822.94	607.502		1.125	1.125	239.063
	722.252	368.439	135.563		668.815	552.377	222.188		34.875	1695.38	1001.82		1364.07	335.813	546.752		1.125	10.125	1.125		665.439	22.5	273.376		1.688	1.125	169.313
	392.626	790.877	109.688		739.128	1940.07	922.503		212.626	1103.63	1150.32		849.94	115.875	502.876		55.125	23.625	180.563		917.44	890.44	40.5		1.125	1.125	1.688
	136.125	760.502	565.877		300.376	205.313	432.564		770.065	599.627	624.377		39.938	38.25	529.314		7.313	1.125	23.625		16.875	656.439	1063.69		7.313	1.125	3.938
	181.688	461.814	11.813		14.063	163.688	38.813		180.001	511.877	574.877		401.064	294.188	286.876		48.375	5.625	6.188		321.751	492.751	18.563		2.25	1.125	25.313
	1053.57	106.875	920.816		1285.88	1041.19	871.316		1001	194.626	903.941		15.75	540.002	689.627		48.375	43.875	10.125		2084.07	14.063	1033.88		57.375	1.125	5.063
	550.127	1489.5	826.878		645.752	15.188	314.005		137.25	547.314	900.566		31.5	38.813	1046.25		11.813	5.063	78.75		1704.94	19.688	741.94		25.875	3.375	7.313
	420.75	39.938	671.065		1515.94	535.502	644.065		138.375	364.501	94.5		324.001	539.439	791.44		131.625	7.875	16.313		86.063	431.439	442.126		1.125	1.688	1.125
	539.439	440.439	1355.63		35	608.065	28.125		127.688	651.94	532.689		469.689	868.502	581.627		5.063	214.313	319.501		627.752	21.375	285.188		2.25	1.125	1.688
	497.814	88.875	591.752		519.752	609.752	438.189		438.752	823.503	477.002		759.94	567.987	177.188		2.25	147.375	21.375		14.625	505.689	483.751		1.125	1.125	72.563
	99.563	422.439	129.375		91.688	26.438	18		910.691	1331.33	30.375		1509.75	339.751	1405.13		18	167.625	9.563		2120.07	12.375	18		314.438	1.688	45
	997.315	615.377	1110.69		59.063	92.25	109.9		498.377	510.752	390.939		549.002	390.376	410.064		1.688	1.688	4.5		798.19	14.625	479.814		1.125	1.125	66.375
	440.439	455.064	1358.44		38.25	502.877	1591.32		216.563	465.189	631.127		268.313	836.44	1116.57		26.438	17.438	9.563		785.252	711.565	295.313		17.438	1.125	84.938
	344.251	30.375	591.19		25.313	1037.25	27.938		1540.13	444.23	126.563		248.626	567.89	614.814		66.375	24.75	2.25		27.6	487.689	60.188		1.125	1.688	28.125
	16.313	850.502	988.316		205.442	1571.07	203.45		172.126	273.938	1130.07		747.002	387.001	1098.57		6.75	2.25	2.25		11.813	653.064	294.188		2.813	1.688	10.688
	1600.88	542.814	37.688		29.813	1586.26	549.002		451.127	448.876	1238.63		309.938	46.125	858.94		4.5	54.563	14.063		18	967.503	2345		1.125	1.688	194.626
	1660.51	768.94	1398.94		100.688	528.189	131.625		1253.25	497.252	471.377		30.375	1200	900.565		234.563	3.938	22.5		11	563.064	325.126		1.125	1.125	6.75
	502.876	237.938	420.751		250.876	399.939	492.189		12.375	584.44	303.751		262.688	396.001	1284.19		95.625	27	286.876		84.938	2004.19	2961.57		1.125	2.25	17.438
	835.877	600.189	1001.25		24.66	109.99	123		514.689	762.753	243.563		202.501	684.002	469.126		3.375	1.688	42.188		605.252	585.002	329.626		1.125	1.125	14.063
	1330.5	427.501	38.25		1401.76	612.002	739.128		141.188	689	518.627		1249.88	711.565	851.627		48.938	1.688	2.813		145	687.939	1202.07		2.25	1.688	2.813
	114.188	137.813	968.066		65.25	34.56	266.626		11.25	425.814	609.752		17.438	769.502	609.189		37.125	1.688	428.064		29.813	1026.57	495.564		43.875	1.688	30.938
	420.751	459.001	795.378		287.89	21.375	580.502		839.253	200.813	1001.82		574.877	701.439	485.439		396.001	36.563	24.188		60.75	527.626	225.001		1.688	1.125	18
	399.376	94.5	693.002		340	59.063	687.377		438.189	1388	123		291.938	2340	1742.07		30.375	1.688	3.375		70.87	11.813	2765.09		11.25	2.813	191.813
	1319.63	27	713.252		183.694	145.126	1510.88		25.875	419.626	655.877		26.438	1234.76	2376.01		2.813	36	4.5		17.438	51.188	206.438		1.688	8.438	1.125

## Sheet: Figure 6
Figure 6 B
Parasite line	WT					ALP5b KO					ALP5a KO
Replicate No.	Replicate 1	Replicate 2	Replicate 3	Average	%	Replicate 1	Replicate 2	Replicate 3	Average	%	Replicate 1	Replicate 2	Replicate 3	Average	%
Homogeneous	22	25	23	23.3333	41.9162	25	20	25	23.3333	36.4583	36	35	32	34.3333	34.9153
Irregular	14	14	11	13	23.3533	27	28	30	28.3333	44.2708	52	46	51	49.6667	50.5085
Condensed	6	5	4	5	8.98204	2	3	2	2.33333	3.64583	4	3	3	3.33333	3.38983
Residual body	6	9	5	6.66667	11.976	7	8	7	7.33333	11.4583	7	7	8	7.33333	7.45763
Flagellar	8	9	6	7.66667	13.7725	3	3	2	2.66667	4.16667	4	3	4	3.66667	3.72881
Total count	56	62	49	55.6667		64	62	66	64		103	94	98	98.3333
Figure 6 D
Cell type	FEMALE												Activated Male												Male gamete
Parasite line	WT				ALP5b KO				ALP5a KO				WT				ALP5b KO				ALP5a KO				WT				ALP5b KO				ALP5a KO
Replicate Number	Replicate 1	Replicate 2	Replicate 3		Replicate1	Replicate2	Replicate3		Replicate1	Replicate2	Replicate3		Replicate1	Replicate2	Replicate3		Replicate1	Replicate2	Replicate3		Replicate1	Replicate2	Replicate3		Replicate1	Replicate2	Replicate3		Replicate1	Replicate2	Replicate3		Replicate1	Replicate2	Replicate3
Normalised DNA content	0.825004	1.04412	0.811672		0.710233	1.00053	0.700316		1.57805	1.51299	1.08289		12.9986	0.995311	8.30073		8.11191	9.90075	10.5577		11.8558	17.5526	3.48008		1.00983	1.35332	0.893163		0.604516	1.09617	0.826568		1.55092	1.65174	0.134506
	1.13655	0.725523	1.21064		1.11289	1.05051	0.60202		0.880562	1.29077	1.27858		11.2261	12.6417	5.01887		6.75016	13.6909	9.35009		12.9383	15.5968	20.598		0.191578	1.10943	0.753375		0.083941	0.247764	0.659413		0.356962	1.38587	0.138311
	1.18724	0.771599	1.06349		0.950296	0.880282	0.109465		0.758491	1.00614	1.17662		12.0616	11.9684	6.42192		8.19021	8.32622	7.90566		7.48647	18.1005	21.9268		0.477009	0.971748	1.11464		0.212184	0.0967506	0.295616		0.129093	1.26948	0.00361658
	0.798409	0.70343	1.02548		0.782587	1.95244	0.607322		0.987882	0.716314	1.2523		11.6217	1.42761	11.8853		11.9983	14.0869	12.4395		13.5603	19.491	11.9669		0.7408	1.63118	0.810166		1.11016	0.226374	0.44706		0.0523037	1.27063	0.20049
	0.967345	1.18771	0.988362		0.818418	0.998917	0.552063		0.553888	0.618812	1.05747		0.866487	8.66613	5.11813		8.7666	12.0601	10.9098		14.1522	11.7166	5.12418		1.813	1.51232	0.249917		0.0832535	0.82364	0.27031		0.108929	0.21973	0.0277719
	0.844476	1.1104	0.95649		0.928082	1.04559	0.737068		0.584717	0.659412	1.17599		6.91422	5.80523	4.45653		5.71089	8.90103	8.4303		12.2242	10.871	7.57168		0.984858	0.153012	0.763862		0.702133	0.443954	0.870866		0.580905	0.0810508	1.71472
	0.392337	0.502011	0.649216		1.01257	0.948183	0.377391		0.557966	1.1108	0.648765		7.61847	7.17064	3.3963		4.51271	5.57796	11.6813		5.04835	21.0234	3.56155		0.941474	0.338438	0.23261		0.161754	1.67914	1.31967		0.325098	0.114573	0.0826165
	1.01569	1.42873	1.15412		0.402895	0.627969	0.589166		0.904836	0.492136	0.76		4.95001	5.61808	6.31451		4.50514	15.4396	9.48453		8.65407	21.161	4.04761		0.712486	1.4839	0.388661		0.509543	0.476202	1.29855		0.566809	0.443374	0.0046094
	1.01664	1.06718	1.90866		0.63584	0.611066	0.435702		1.18634	0.75537	1.002		11.3705	10.7085	6.71487		3.70927	6.17352	13.2606		13.2399	16.7681	10.9474		1.20909	0.868044	0.679437		0.265892	0.776312	0.702912		0.217516	0.207115	0.0283012
	0.817534	0.838771	0.931304		0.85661	0.66925	0.600663		0.49586	1.11284	0.734201		6.06026	13.0315	4.58801		0.864572	13.3166	13.8247		9.23352	10.8958	6.15686		2.85501	2.2774	0.253306		0.126595	0.135253	0.973925		1.12406	0.386482	0.231764
	0.829128	1.09559	0.909978		0.831725	0.451111	0.820272		1.82856	1.10898	0.575626		7.87254	10.0802	13.7701		6.94575	13.093	12.7129		4.12774	10.6208	9.32528		1.26281	1.97219	0.0292748		0.8324	0.980312	0.231639		0.742232	0.497172	0.45776
	0.796866	0.83519	1.06912		1.01786	0.703108	1.22265		0.969391	0.998938	0.878362		12.3784	7.93296	13.3629		4.22243	7.09648	17.663		4.65301	5.15553	15.5307		1.44043	0.958926	0.200032		1.22624	0.30308	0.744631		1.14997	0.206287	0.351267
	0.702017	1.10037	0.808726		2.57861	1.30361	0.822884		0.833052	0.905247	0.617196		20.4044	10.934	13.6245		12.7491	5.99991	10.9196		9.72703	7.16747	3.43426		1.53477	1.399	0.383066		0.5429	0.353467	0.478532		0.725054	0.844342	0.261176
	2.29006	0.909145	0.690371		0.942438	0.697913	0.705301		0.673231	1.04734	1.22204		6.62767	8.69863	15.402		0.496161	13.8026	5.2257		5.47195	7.84253	2.86219		1.03054	1.56333	0.133767		0.0568209	0.697357	0.480247		1.73697	0.394662	0.861639
	0.821627	0.895661	1.03105		0.818108	0.610011	0.817796		1.18914	1.37458	0.705096		12.9303	5.72017	11.9004		1.40534	11.6607	6.47808		8.1426	2.40781	11.8788		1.38244	1.12042	0.379187		0.725852	0.805047	0.321743		0.157058	0.16271	0.422145
	1.03669	0.911916	1.36754		1.13859	1.60071	0.600414		0.714576	1.13411	0.639952		5.21448	9.27315	14.5883		3.78663	5.18713	4.47889		8.31623	2.42666	1.9872		1.51941	1.5962	0.152352		0.551447	0.316153	0.708775		3.47244	0.0754634	0.272548
	0.947597	1.39225	1.00502		0.972331	1.54559	0.41654		0.891629	1.09593	1.05348		6.69732	9.969	2.89067		8.32235	10.7783	12.9239			6.0506	7.78617		1.32688	0.567651	0.669196		0.754261	0.232862	0.434126		0.675789	0.149538	0.655244
	0.986506	0.820785	1.85125		1.04743	1.03371	0.665384		0.803248	1.10203	0.964992		9.81406	3.32807	1.65845		4.77854	14.681	14.7115			10.6831	5.60098			1.25398	0.130154		0.77852	0.186206	0.324818		0.0349068	0.516651	0.286584
	1.08837	1.11643	1.06701		1.81022	0.963384	1.05554		1.88269	0.854589	0.754054		15.0362	11.1672	1.25539		11.818	6.81959	12.2744			11.6578	10.9942			0.818958	4.72679				0.576227			0.202051	0.724735
	1.49992	1.5432	0.829401		0.632275	1.30612	0.548683		1.7259	1.10267	0.757874		2.50775	3.87125	2.72445			9.1071	14.7509				6.96205				0.800191				0.318573			0.0422778	1.01176
			1.54872				1.90978				1.13759				5.48524				13.3897				5.4687				1.01747				0.13781				0.597094
			1.09713				1.13321				0.729687				3.02084				8.90505				13.1382				0.939382				0.308263				0.22689
			0.845194				2.8992				0.758923				12.3093				9.93847				14.456				1.53741				0.578235				0.545362
			0.258542				1.84008				0.683273				3.83778				12.1353				6.42909				2.78191				0.353701				1.79943
			0.900994				2.62083				0.854538				9.95758				14.2493				7.87759				1.13381				0.661634				1.51234
			0.88471				1.69754				1.02397				15.6352				12.7584				4.9656				0.553109				0.162148				1.75764
			0.628293				1.55922				0.91735				4.25662				18.4493				10.2308				0.76659				0.991744
			0.875749				1.3934				1.75279				6.01099				0.634989				16.1568				0.981243				0.612554
			0.801451				1.26434				2.21047								2.16136				12.2605				0.836521				0.340602
			0.830303				0.695771				1.59392								0.598616				25.497				2.21065				0.186522
																											0.0331752				0.240085
																											0.884627				0.259617
																											0.590994				0.546334
																											0.558192				0.202486
																											0.763233				0.363166
																											0.942814				0.133983
																											0.480588				0.449622
																											1.17865				0.152173
																											1.69479				0.197835
																											1.00228				0.692793
																											1.23292				0.0814834
																											0.85645				0.343372
																											0.319753				0.659502
																											0.792902				0.714213
																											1.47075				0.533197
																											0.746235				0.496961
																											0.77924				0.772012
																											0.554164				1.4659
																											1.04929				1.00196
																											0.713561				0.159122
																											0.166793				0.40017
																											0.280364				0.315765
																											0.392657				0.644839
																											0.287707
																											0.341035
																											0.804102
Figure 6 E
Parasite line	WT				ALP5b KO				ALP5a KO
Replicate Number	Replicate 1	Replicate 2	Replicate 3		Replicate1	Replicate2	Replicate3		Replicate1	Replicate2	Replicate3
DNA content	1480.18	2527.27	3048.18		1170.56	431.08	643.209		1047.23	492.548	24.5135
	3294.93	1650.53	1619.22		189.964	351.134	247.555		1001.5	93.8364	22.1591
	950.091	628.51	1413.15		635.302	123.507	681.645		709.797	75.8172	170.198
	575.593	1285.24	1358.53		496.043	758	499.846		756.454	85.1189	85.3748
	988.637	1614.89	1266.82		551.085	356.639	434.178		836.732	392.165	299.254
	663.344	2631.78	1518.34		632.801	480.629	309.337		1055.73	504.597	608.281
	1237.97	2164.09	1424.77		365.954	647.278	166.443		1071.32	227.078	85.8311
	2396.16	1971.53	986.96		756.286	590.046	671.714		384.839	121.492	206.735
	483.477	1323.78	1281.12		942.585	600.599	966.415		250.481	460.468	464.621
	1601.34	1198.52	1111.26		832.765	199.466	512.809		978.524	75.8445	233.648
	1920.51	1192.93	947.905		475.808	352.059	308.914		614.234	622.255	345.951
	1498.1	1715.16	1248.33		1037.11	119.338	97.8826		683.301	350.838	442.15
	1263.63	1996.92	1169.27		345.888	439.315	48.7364		395.894	570.934	347.279
	1461.03	1249.79	1611.11		694.104	26.003	389.773		631.218	486.631	119.779
	909.595	2133.47	1408.23		223.951	967.63	399.226		910.61	120.394	770.988
	1891.87	1315.33	1449.52		492.617	116.178	251.897		647.545	531.37	533.765
	1072.79	892.893	1697.17		506.71	111.656	410.109		453.505	63.412	539.495
	1589.31	960.828	860.187		304.175	332.631	52.3425		936.017	81.027	555.983
	1297.94	1518.99	1965.27		571.561	638.119	82.405		926.491	129.268	412.108
	790.561	1230.09	1196.63		467.465	361.204	318.593		437.898	280.404	760.524

## Sheet: Figure 7
Figure 7 B
Parasite line	WT				ALp5b KO				Alp5a KO
Replicate Number	Replicate 1	Replicate 2	Replicate 3		Replicate 1	Replicate 2	Replicate 3		Replicate 1	Replicate 2	Replicate 3
Total DNA intensity/ookinete	402.23	1073.43	1002.75		309.005	541.388	128.709		504.86	1004.02	38.4447
	580.469	688.932	817.109		586.895	501.893	531.569		1030.48	394.292	890.861
	640.915	692.868	181.901		698.832	180.322	383.158		677.931	340.886	459.012
	561.896	735.32	744.277		310.988	358.512	285.775		638.854	98.2177	776.839
	499.905	802.765	632.228		248.296	256.476	220.06		1.5262	5.36828	912.28
	778.688	556.009	744.173		386.978	208.511	24.5954		975.294	550.277	110.457
	287.7	863.627	946.549		255.095	1062.27	7.30256		891.478	1549.42	203.859
	566.518	521.456	501.672		392.031	76.1235	203.656		881.729	8.43642	936.921
	161.77	875.064	677.357		1009.37	21.3673	359.473		805.192	719.749	248.934
	887.198	779.356	588.78		758.456	3.57948	685.26		518.085	672.489	599.11
	785.286	627.276	592.246		812.773	543.113	292.053		670.452	474.019	966.871
	1059.35	671.354	508.092		760.6	47.1702	114.284		149.521	491.741	668.963
	964.622	1520.07	321.523		34.396	17.0697	340.113		335.138	63.4518	785.666
	1042.21	643.644	502.693		123.689	169.841	343.21		218.93	690.971	1263.31
	916.396	709.905	632.537		817.507	130.18	386.461		218.05	1.43916	1112.95
	468.526	445.905	679.423		774.07	353.718	516.268		288.612	68.4628	712.925
	517.081	525.603	423.981		503.949	310.239	398.668		307.844	136.89	455.215
	889.231	710.462	628.483		285.359	168.679	653.536		605.141	145.641	517.935
	259.355	632.44	237.413		409.844	788.316	588.423		555.671	55.2611	665.81
	618.331	351.162	743.704		409.846	430.478	467.932		123.237	831.394	582.462
		526.889	858.89			309.641	502.901			160.439	171.254
			1261.06				475.113				253.96
			607.67				618.844				129.862
			892.762				616.951				158.052
			641.256				397.318				172.129
			471.97				688.808				55.0236
			347.424				266.105				288.83
			470.227				616.875				0.631489
			654.059				597.955				232.41
							513.397				285.055
							285.509				261.732
							663.799				260.76
							1075.73				923.889
							214.522				47.9255
							439.043				125.575
							183.602				152.758
							193.389				166.701
							298.267				118.897
							263.728				38.9881
							277.351				153.188
							244.274				164.588
							160.354				90.2803
Figure 7 D
Days post infection	Day 8																				Day 12																				Day 16
Parasite line	WT				Alp 5b KO				Alp5b comp 1				Alp5a KO				Alp5a comp 1				WT				Alp 5b KO				Alp5b comp 1				Alp5a KO				Alp5a comp 1				WT				Alp 5b KO				Alp5b comp 1
Replicate Number	Replicate 1	Replicate 2	Replicate 3		Replicate 1	Replicate 2	Replicate 3		Replicate 1	Replicate 2	Replicate 3		Replicate 1	Replicate 2	Replicate 3		Replicate 1	Replicate 2	Replicate 3		Replicate 1	Replicate 2	Replicate 3		Replicate 1	Replicate 2	Replicate 3		Replicate 1	Replicate 2	Replicate 3		Replicate 1	Replicate 2	Replicate 3		Replicate 1	Replicate 2	Replicate 3		Replicate 1	Replicate 2	Replicate 3		Replicate 1	Replicate 2	Replicate 3		Replicate 1
Total DNA intensity/oocyst	0.98128	1.04646	1.16705		0.426104	0.296205	0.425956		0.537954	2.67538	1.17814		0.540602	1.0181	0.15624		1.07874	1.10535	1.39071		0.632136	1.41771	0.0341007		0.166389	0.177231	0.0322692		1.5945	0.148427	0.156835		0.239868	0.0766998	0.0219033		1.0886	1.65531	1.10984		2.33907	0.264081	0.877225		0.230512	0.136132	0.239915		1.63677
(normalised to WT)	1.61561	0.359204	0.326202		0.128261	0.279957	0.373314		1.00093	0.985604	0.762049		0.331069	0.326509	1.29761		0.362583	1.4249	0.152228		0.550885	0.336377	1.04017		0.171502	0.230615	0.128743		1.4691	1.18433	0.390165		0.110464	0.0756655	0.0617186		0.251257	1.19851	1.37572		1.71548	0.154678	0.166425		0.085284	0.0141561	0.0446025		1.1396
	0.554716	1.68059	1.64042		0.321672	0.49199	0.0852057		1.24319	0.4568	2.78279		0.618678	0.309194	0.20636		1.34358	1.35496	0.458464		1.46472	1.59197	0.477302		0.367922	0.217191	0.0778864		0.49534	0.0800358	0.117125		0.0665545	0.528938	0.0329813		0.300004	1.39064	1.05047		1.50559	1.24311	0.281093		0.417313	0.251279	0.0180399		0.404921
	1.21366	0.719928	0.400327		0.121923	0.232891	0.855804		1.38184	0.57996	0.517543		1.17355	0.349907	0.298163		0.79763	1.19294	1.32625		0.712153	0.887333	3.27535		0.129682	0.0651386	0.0402406		0.094253	1.52543	2.0943		0.046175	0.0342353	0.0941824		0.539457	1.47861	0.785289		2.68152	1.05146	1.48938		0.188537	0.0179599	0.0242988		0.855767
	1.32192	1.01095	1.20865		0.246843	0.35874	0.537033		1.36099	1.26338	1.52527		0.449033	0.35672	0.343378		0.576651	0.0165694	0.814254		0.969452	2.46949	0.987849		0.263192	0.0442448	0.222031		1.58507	0.646141	2.89289		0.200111	0.0875473	0.0954082		0.544076	0.591708	2.01676		0.709413	2.46335	0.717509		0.130766	0.092136	0.0250871		1.45508
	1.529	1.496	0.956071		0.0848117	0.54194	0.336087		1.33917	0.471929	0.404851		1.63738	0.223619	0.0738962		0.920171	1.14032	0.237328		3.25224	0.682024	0.24307		0.0836186	0.00845895	0.242247		1.78841	1.51003	1.34238		0.0441135	0.129434	0.0392484		2.40405	0.520462	0.968335		0.785671	1.47685	0.686651		0.00446479	0.00853504	0.316984		0.401277
	0.263583	1.73655	1.63236		0.554687	0.316455	1.34523		0.320414	0.084657	1.51891		0.303578	0.243344	0.159091		0.735583	0.238333	0.908621		0.338506	0.977401	2.63884		0.126551	0.218898	0.128161		1.69191	1.41093	2.55866		0.0852484	0.0302438	0.130398		1.19072	0.351064	0.869006		0.709703	1.10975	2.55227		0.0932387	0.157374	0.055968		1.63245
	0.271932	1.52822	0.30461		0.223104	0.765271	0.0750934		0.149808	1.29705	0.995966		1.16197	0.421375	0.315293		0.271951	1.41132	1.22947		1.53724	0.683134	2.77347		0.115477	0.564384	0.0285632		0.912471	2.32839	0.990803		0.148192	0.105417	0.0277612		1.95596	0.352685	0.60093		0.082609	0.460211	2.0401		0.00427984	0.335481	0.0101479		0.913744
	1.48551	0.43764	0.0318192		0.224561	0.293734	0.0436047		1.61238	1.73662	0.149737		0.290159	0.59404	0.175907		2.2422	0.755494	1.23814		0.758138	0.895124	0.0970424		0.365285	0.0198778	0.0525715		1.52052	1.03386	2.29697		0.287617	0.14043	0.0266864		0.688706	1.70533	0.384362		0.301873	0.0858804	0.863815		0.268098	0.0802156	0.0202171		1.57859
	0.132081	0.0952102	1.24668		0.0792798	0.482082	0.285641		0.0218575	0.540445	0.525612		0.106035	0.229208	0.431122		1.37298	1.58774	1.66444		0.296297	1.51704	0.295652		0.00724776	0.0578169	0.386227		0.0169788	0.057427	1.96763		0.00329499	0.0368207	0.408385		0.984114	1.67071	0.148132		0.508493	1.27721	0.571912		0.00943233	0.0406178	0.180202		1.34839
	0.672912	0.274311	1.19484		0.688497	0.334078	0.324876		0.768003	0.748387	1.29866		0.203448	0.401876	0.202301		2.49083	0.132102	1.25161		1.03925	1.42926	0.196353		0.0372238	0.134806	0.150023		0.280069	0.596973	1.46789		0.717241	0.136586	0.0371911		1.55843	1.2002	0.481957		0.408239	0.825239	0.969043		0.113295	0.0898292	0.0398941		1.67081
	2.07457	0.962653	1.66416		0.316525	0.416509	0.308012		0.570579	1.18532	2.03637		0.10797	0.279382	0.108447		1.38907	1.44787	0.776347		0.877921	1.00471	0.98384		0.0262031	0.110227	0.141536		0.0506901	0.54946	0.537447		0.00496964	0.00122558	0.0161248		0.635127	0.191151	0.220155		0.757449	0.247731	0.195073		0.0210505	0.275731	0.0174891		0.796112
	0.693557	1.47342	1.55111		0.153705	0.0530296	0.289702		1.0053	0.788805	0.350935		0.188955	0.990738	0.0599788		1.79547	2.18935	1.25813		0.161912	0.0184476	0.442136		0.189783	0.14691	0.166424		1.32053	0.782075	0.151084		0.0760689	0.00497279	0.159028		0.941212	2.03607	0.298484		0.00270804	1.22071	0.640336		1.14462	0.0513918	0.202451		0.355214
	0.495304	1.26963	1.58893		0.243828	0.690481	0.169429		1.86091	1.73652	0.976166		0.198775	0.177606	0.498908		0.544655	0.582308	1.33618		1.41131	0.0899786	0.452571		0.24577	0.242853	0.182646		1.99189	1.59712	0.523464		0.0234778	0.0238632	0.0211519		1.13945	1.18182	0.560136		0.135072	2.11974	1.27614		0.11077	0.103425	0.112708		0.10583
	1.69436		0.791263		1.15599		0.144663		2.10925		0.0601454		0.67978		0.311956		0.168394		0.344336		0.997831		1.51784		0.017601		0.145215		0.550339		0.296256		0.378423		0.00461465		0.812533		0.776696		2.35711		1.02071		0.0185509		0.216009		1.74164
			0.927346				0.345689				0.043781				0.155982				1.4091				0.820741				0.0115946				0.0359833				0.0425342				1.07844				1.37451				0.0682661
			0.903419				0.218391				1.5019				0.181732				2.65021				1.09473				0.26016				0.861322				0.0243966				1.42408				0.250146				0.129359
			1.08747				0.994618				2.68405				1.30368				1.15692				0.584487				0.265055				0.646289				0.0298759				2.24988				0.349997				0.0107157
			1.24296				0.243805				0.158239				0.528505				0.570921				0.901459				0.0182513				1.29859				0.0103232				1.47654				1.37333				0.119735
			0.509225				0.16962				0.0120244				0.734104				1.14197				0.609232				0.0206778				0.41245				0.00860957				2.70177				1.48442				0.831091
			0.625099				0.215283				0.104552				0.162527				0.899415				1.53376				0.0982528				0.608508				0.00960375				1.3152				1.81992				0.192845
Figure 7 F
Parasite line	WT				Pb47 KO X Alp 5b KO				Pb 48/45 x Alp5b KO				Pb47 KO X Alp 5a KO				Pb 48/45 x Alp5a KO
Replicate Number	Replicate 1	Replicate 2	Replicate 3		Replicate 1	Replicate 2	Replicate 3		Replicate 1	Replicate 2	Replicate 3		Replicate 1	Replicate 2	Replicate 3		Replicate 1	Replicate 2	Replicate 3
Total DNA intensity /oocyst	0.674536	1.18994	0.838942		0.571109	1.07475	0.18337		0.0493438	0.188896	0.056182		0.823083	0.831807	1.35438		0.0102159	0.0313562	0.0548209
(normalised to WT)	0.671843	1.16697	0.735502		0.581282	0.884429	0.624381		0.10706	0.0428037	0.132335		0.75384	0.747387	0.371495		0.115994	0.00722387	0.122952
	1.27136	1.21805	0.884031		0.741734	0.766264	0.691038		0.197729	0.0667141	0.020319		0.606117	1.33305	0.707819		0.0596463	0.0365361	0.0543841
	1.37685	1.1622	0.738812		0.319789	0.627996	0.664688		0.0561615	0.0264272	0.0381954		1.41658	1.29258	1.03928		0.0194715	0.334726	0.0283228
	0.931565	1.19393	0.919205		0.69247	0.40326	1.38314		0.182159	0.0574611	0.0688859		1.0209	1.17514	1.19907		0.213916	0.0950434	0.0364336
	1.25497	0.944926	0.878179		0.7642	0.874471	1.34635		0.0948362	0.0435771	0.0618707		0.876802	1.25388	0.843428		0.144598	0.0275774	0.00568436
	1.41461	0.945386	1.40964		0.74545	0.59086	1.44234		0.0848866	0.0230797	0.0710021		0.55436	0.96541	0.839453		0.295492	0.151004	0.0232283
	1.16651	1.20485	1.22764		0.668927	1.4653	0.625924		0.0258294	0.0604684	0.0554143		0.459089	0.685621	1.24303		0.0883769	0.0475958	0.0177988
	1.20608	0.797455	0.92321		0.838334	0.305864	1.0738		0.0327258	0.0210648	0.0524088		0.40582	0.53403	0.68061		0.0202899	0.0941609	0.115417
	0.859059	0.636354	1.72272		1.15318	0.81675	0.774861		0.0381117	0.0485681	0.029631		0.574818	1.05306	0.389712		0.407778	0.145074	0.0276944
	0.751722	0.628487	0.906543		0.411119	0.549914	1.11514		0.128007	0.059312	0.0670386		0.395829	0.886978	0.844873		0.0359596	0.310084	0.003625
	0.836568	0.358322	1.22612		0.711175	1.41936	1.58055		0.0405155	0.0929274	0.0252615		0.362126	0.535806	0.700925		0.0814431	0.0308435	0.00721446
	0.645994	1.42786	0.942882		0.699667	0.330267	0.869613		0.0803647	0.0636178	0.23604		0.738038	0.827537	0.651891		0.0423339	0.0213283	0.0453503
	0.956992	0.900818	0.698316		1.0967	0.159159	0.608416		0.0789546	0.0178531	0.159022		0.387676	0.929618	1.71744		0.0477147	0.0034189	0.0334136
	0.981345	1.22447	0.436552		0.93751	0.73667	2.14186		0.120999	0.060595	0.2095		1.22555	1.33389	1.10444		0.213592	0.01767	0.0178652
			1.23911				1.1567				0.25107				0.416659				0.019561
			1.76611				0.517716				0.0848818				0.729356				0.0191381
			0.710185				0.529492				0.176319				0.908179				0.112782
			0.662626				1.3103				0.0795947				1.06255				0.0815152
			1.13368				1.65834				0.00967416				0.59919				0.0483848
[truncated: 8 more columns]

## Sheet: Supplementary Figure  11
Figure S11 A
Parasite stage	Schizont						Ring						Trophozoite
Replicate Number	Replicate 1	Replicate 2	Replicate 3	Mean	SEM	N	Replicate 1	Replicate 2	Replicate 3	Mean	SEM	N	Replicate 1	Replicate 2	Replicate 3	Mean	SEM	N
Hours post infection and drug challenge at different concentration
24 h
DMSO	4.2	4.9	5.7	4.93333	0.433333	3	1.7	2.3	2	2	0.173205	3	0	0	0	0	0	3
Cytochalasin D (100nM)	5.9	4.9	4	4.93333	0.548736	3	2.2	2.2	2.4	2.26667	0.0666667	3	0	0	0	0	0	3
Cytochalasin D (500nM)	5.3	4.7	5.4	5.13333	0.218581	3	2.5	1.8	2.4	2.23333	0.218581	3	0	0	0	0	0	3
Cytochalasin D (1000nM)	4.2	4.8	5.4	4.8	0.34641	3	2.7	2.3	2.2	2.4	0.152753	3	0	0	0	0	0	3
Jasplankinolide(100nM)	0.7	1.1	1.5	1.1	0.23094	3	3.4	3	2	2.8	0.416333	3	4.7	6.7	5	5.46667	0.622718	3
Jasplankinolide(500nM)	1.2	1.1	0	0.766667	0.384419	3	2.5	1.7	2.3	2.16667	0.24037	3	4.6	4.8	6.4	5.26667	0.5696	3
Jasplankinolide(1000nM)	0.1	0	0	0.0333333	0.0333333	3	2	1.5	0.6	1.36667	0.409607	3	2.8	2.9	2.6	2.76667	0.0881917	3
CK-666 (300uM)	0	0	0	0	0	3	0.4	0.3	0.4	0.366667	0.0333333	3	0	0	0	0	0	3
48hrs
DMSO	3.3	3	2.9	3.06667	0.120185	3	18.5	25	30.1	24.5333	3.35675	3	3.1	2	2.2	2.43333	0.338296	3
Cytochalasin D (100nM)	1.6	1.6	1.5	1.56667	0.0333333	3	0.6	0.3	0	0.3	0.173205	3	1.2	1.3	1.3	1.26667	0.0333333	3
Cytochalasin D (500nM)	0.9	0.2	0.2	0.433333	0.233333	3	0.6	0	0.1	0.233333	0.185592	3	1.5	1.2	1.3	1.33333	0.0881917	3
Cytochalasin D (1000nM)	0.4	0.7	0.8	0.633333	0.120185	3	0	0	0.3	0.1	0.1	3	1.1	1.8	1.5	1.46667	0.202759	3
Jasplankinolide(100nM)	2.5	3.7	0.6	2.26667	0.902466	3	17.7	20.1	25.5	21.1	2.30651	3	2.1	2	2.2	2.1	0.057735	3
Jasplankinolide(500nM)	0.7	0.6	0.5	0.6	0.057735	3	0.6	0.4	0.6	0.533333	0.0666667	3	1.4	2	2.9	2.1	0.43589	3
Jasplankinolide(1000nM)	0.3	0.7	0.5	0.5	0.11547	3	2.8	0.6	0.7	1.36667	0.717248	3	3.6	3.8	2.4	3.26667	0.437163	3
CK-666 (300uM)	0	0	0	0	0	3	0.6	1	0.5	0.7	0.152753	3	0	0	0	0	0	3
72hrs
DMSO	0.7	1.2	0.6	0.833333	0.185592	3	9.7	8.7	7.8	8.73333	0.548736	3	16.7	15.7	14	15.4667	0.788106	3
Cytochalasin D (100nM)	0	0.2	0	0.0666667	0.0666667	3	0.2	0.2	0.1	0.166667	0.0333333	3	0.1	0.3	0.3	0.233333	0.0666667	3
Cytochalasin D (500nM)	0.2	0.1	0.1	0.133333	0.0333333	3	0.1	0.2	0.1	0.133333	0.0333333	3	0.2	0.2	0.4	0.266667	0.0666667	3
Cytochalasin D (1000nM)	0.1	0	0.1	0.0666667	0.0333333	3	0.1	0.2	0	0.1	0.057735	3	0.5	0.3	0.1	0.3	0.11547	3
Jasplankinolide(100nM)	0.6	1.1	0.7	0.8	0.152753	3	12.3	7.7	7.2	9.06667	1.6231	3	20.6	15.5	14.8	16.9667	1.82787	3
Jasplankinolide(500nM)	0.1	0.1	0.2	0.133333	0.0333333	3	0.3	0.8	0.1	0.4	0.208167	3	0	1	0.1	0.366667	0.31798	3
Jasplankinolide(1000nM)	0	0.1	0.2	0.1	0.057735	3	0.2	0.2	0.1	0.166667	0.0333333	3	0	0.1	0.1	0.0666667	0.0333333	3
CK-666 (300uM)	0	0	0	0	0	3	0.4	0.3	0.1	0.266667	0.0881917	3	0	0	0	0	0	3
Figure S11 B
Drug	DMSO						Cytochalasin D 1µM						Jasplankinolide 250nM						CK-666 300µM
Replicate Number	Replicate 1	Replicate 2	Replicate 3	Mean	SEM	N	Replicate 1	Replicate 2	Replicate 3	Mean	SEM	N	Replicate 1	Replicate 2	Replicate 3	Mean	SEM	N	Replicate 1	Replicate 2	Replicate 3	Mean	SEM	N
Parasitemia	16	15.7308	16.9167	16.2158	0.358943	3	14.25	18.1364	15.8333	16.0732	1.12829	3	20.3571	14.5417	13.8793	16.2594	2.05779	3	16.0714	13.9855	17.8462	15.9677	1.11568	3

## Sheet: Supplementary Figure 12
Figure S12 B
Days post infection	Day 8																																				Day 10
Parasite line	WT				Alp 5b KO c1				Alp5b KO c2				Alp5b comp1				Alp5b comp 2				Alp 5a KO c1				Alp5a KO c2				Alp5a comp1				Alp5a comp 2				WT				Alp 5b KO c1				Alp5b KO c2				Alp5b comp1
Replicate number	Replicate 1	Replicate 2	Replicate 3		Replicate 1	Replicate 2	Replicate 3		Replicate 1	Replicate 2	Replicate 3		Replicate 1	Replicate 2	Replicate 3		Replicate 1	Replicate 2	Replicate 3		Replicate 1	Replicate 2	Replicate 3		Replicate 1	Replicate 2	Replicate 3		Replicate 1	Replicate 2	Replicate 3		Replicate 1	Replicate 2	Replicate 3		Replicate 1	Replicate 2	Replicate 3		Replicate 1	Replicate 2	Replicate 3		Replicate 1	Replicate 2	Replicate 3		Replicate 1
Oocyst count/midgut	356	4	550		149	55	60		82	70	8		320	210	0		150	245	98		78	65	112		34	61	140		312	310	90		300	340	45		200	309	67		137	0	23		70	0	0		123
	125	75	240		179	10	11		7	0	25		135	134	89		320	200	100		90	105	18		8	5	24		320	200	350		178	260	38		105	450	79		400	0	12		18	9	0		150
	49	120	300		13	7	0		8	0	18		100	234	130		135	235	75		13	2	6		7	7	15		400	0	90		180	321	200		330	45	50		198	9	8		50	28	5		98
	202	200	312		60	0	0		37	0	0		200	0	222		340	260	290		60	3	5		31	20	1		212	210	56		340	345	8		356	34	400		261	0	9		80	0	10		0
	98	155	320		191	0	0		87	0	0		325	126	100		305	212	25		18	5	0		80	8	5		312	400	45		400	167	15		365	61	320		107	35	17		4	20	0		0
	191	89	103		233	0	12		66	20	0		340	320	230		125	234	150		23	14	8		68	7	3		23	280	260		250	234	15		300	100	340		32	123	0		0	0	0		78
	343	300	89		193	27	0		70	78	23		230	213	390		200	256	430		19	9	4		74	65	19		230	230	12		300	200	5		256	450	200		224	90	0		0	35	0		400
	232	150	123		16	31	0		8	0	230		0	340	180		105	300	345		16	36	5		18	3	45		0	250	56		320	345	60		320	500	230		12	45	0		0	18	15		340
	370	160	400		44	2	0		16	0	540		90	123	170		0	312	390		44	5	1		16	11	70		90	300	0		10	300	80		120	450	240		23	0	123		0	0	28		200
	362	183	451		542	8	11		140	0	400		105	156	325		0	230	7		54	8	16		14	2	4		230	324	156		17	123	23		150	106	300		45	0	67		100	10	0		150
	185	372	356		49	7	0		12	0	312		150	200	350		130	200	0		49	7	80		0	0	2		180	512	90		160	350	200		324	78	345		70	0	6		90	4	0		170
	105	500	300		275	12	0		0	70	0		168	105	512		230	200	413		27	19	45		0	60	34		178	222	89		230	19	100		45	89	367		35	67	7		23	0	3		50
	50	250	80		185	9	1		0	0	0		200	50	252		400	230	423		19	18	78		10	5	67		220	312	90		412	62	230		78	300	200		0	0	9		35	30	8		89
	472	470	232		25	4	2		0	0	4		320	512	412		300	300	90		25	13	34		0	1	0		312	320	230		345	22	220		234	290	256		0	0	23		13	11	12		100
	570	25	198		23	3	156		0	0	6		45	534	35		340	230	100		23	27	7		0	7	45		46	350	320		333	2	150		200	23	278		0	23	45		4	0	34		320
	320	300	91		74	24	209		78	200	8		378	320	390		100	8	109		74	7	0		58	189	0		300	103	342		170	199	300		180	400	309		0	0	100		0	0	78		300
	105	325	300		52	8	0		0	105	15		200	100	325		178	0	450		52	6	6		0	125	5		212	50	200		212	177	312		450	456	245		9	0	57		0	0	109		100
	172	0	200		195	3	0		0	0	0		45	190	0		440	316	250		19	5	7		10	20	48		46	100	300		430	47	340		345	56	378		34	78	80		0	2	21		159
	50	80	320		362	25	4		0	0	8		0	79	80		459	102	123		36	33	90		6	15	32		0	412	240		459	250	360		350	389	398		2	0	100		35	1	35		320
	30	105	370		266	11	9		0	82	5		120	100	110		200	115	120		27	3	0		0	18	45		112	450	320		230	24	450		345	390	145		1	0	31		2	0	79		230
Figure S12 C
Days post infection	Day 8																				Day 10																				Day 12
Parasite line	WT				Alp 5b KO c1				Alp5b comp 1				Alp5a KO c1				Alp5a comp 1				WT				Alp 5b KO c1				Alp5b comp 1				Alp5a KO c1				Alp5a comp 1				WT				Alp 5b KO c1				Alp5b comp 1
Replicate number	Replicate 1	Replicate 2	Replicate 3		Replicate 1	Replicate 2	Replicate 3		Replicate 1	Replicate 2	Replicate 3		Replicate 1	Replicate 2	Replicate 3		Replicate 1	Replicate 2	Replicate 3		Replicate 1	Replicate 2	Replicate 3		Replicate 1	Replicate 2	Replicate 3		Replicate 1	Replicate 2	Replicate 3		Replicate 1	Replicate 2	Replicate 3		Replicate 1	Replicate 2	Replicate 3		Replicate 1	Replicate 2	Replicate 3		Replicate 1	Replicate 2	Replicate 3		Replicate 1
Oocyst area (µm²)
	86.879	110.826	167.632		10.025	74.07	8.911		18.935	99.688	79.082		30.63	59.59	45.11		80.753	110.27	85.765		265.569	210.7	237.938		51.793	15.594	2.228		66.392	241.975	37.311		18.563	78.188	15.75		57.938	221.626	112.5		154.89	253.816	208.126		1.114	187.124	1.114		288.298
	131.432	22.834	82.424		33.415	56.806	4.455		161.506	23.947	46.781		2.228	8.911	36.2		116.953	74.627	35.086		62.003	271.605	399.376		3.342	40.655	37.313		105.35	114.129	311.66		13.5	30.375	20.25		127.125	528.189	147.375		412.662	361.786	69.188		1.114	31.187	5.012		488.977
	106.371	135.331	31.744		45.667	48.452	70.728		85.765	149.254	95.233		24.504	39.541	13.366		11.138	106.928	65.716		195.336	187.106	273.376		5.569	135.331	30.074		249.108	47.188	145.953		5.625	9	91.688		106.875	249.751	88.313		296.778	151.498	347.063		1.114	67.944	1.114		343.697
	42.326	42.883	114.168		43.996	28.403	21.72		43.996	103.03	11.695		8.354	93.562	30.074		94.676	76.298	135.331		121.811	231.001	263.813		11.695	31.187	15.037		250.754	268.861	221.674		9	1.125	58.5		100.688	70.313	154.125		202.374	224.986	482.626		1.114	27.289	1.671		190.503
	146.469	101.916	76.855		81.867	16.151	30.074		109.156	79.639	55.135		110.826	10.581	34.529		106.371	46.781	58.476		58.711	175.583	524.251		32.301	75.741	51.793		59.259	138.82	149.246		35.438	49.5	7.875		107.438	76	192.376		310.91	135.104	263.813		1.114	11.138	26.732		211.984
	54.578	45.11	76.298		36.2	43.996	24.504		79.082	134.217	92.448		6.683	52.907	34.529		101.916	89	159.278		52.126	372.016	107.438		17.821	21.72	1.114		185.46	297.942	175.034		26.438	145.125	42.188		250.313	379.689	81.563		232.335	253.25	187.876		13.923	22.834	35.086		179.762
	100.802	111.94	70.172		50.123	44.553	35.643		51.236	74.07	51.793		3.898	28.403	28.403		129.762	80.196	42.883		144.307	257.339	262.126		5.569	88.55	1.671		256.241	353.361	270.508		21.375	9	8.438		173.25	242.438	192.376		269.644	249.293	252.001		84.094	1.114	1.114		201.809
	174.872	82.981	82.424		106.371	63.489	5.012		139.786	113.611	142.014		68.501	6.126	61.261		50.679	171.53	140.343		291.358	156.379	107.438		30.63	16.151	55.692		33.471	281.481	43.347		15.75	25.313	28.688		71.438	186.188	180.563		277.558	193.895	200		15.594	1.114	1.114		186.546
	128.091	153.152	94.119		7.797	40.098	94.676		31.187	50.123	81.867		51.793	44.553	18.935		126.42	85.208	27.289		58.162	235.391	189.001		45.11	1.671	10.025		216.187	277.641	87.791		15.75	105.75	12.375		187.313	90	248.626		209.158	490.107	300		173.758	1.114	1.114		214.245
	105.814	76.298	110.826		59.59	61.261	2.785		94.119	51.236	71.842		12.252	60.704	6.683		135.331	144.241	90.221		76.269	193.69	83.813		21.163	32.858	55.692		62.551	127.298	317.147		6.188	2.25	82.688		110.25	206.438	98		333.522	420.576	974.815		2.785	1.671	1.671		150.367
	159.278	88.55	140.343		72.399	2.785	145.355		119.18	26.175	94.676		28.96	45.11	21.72		96.904	113.611	48		142.661	136.077	289.126		32.858	37.87	23.391		110.288	136.626	43.896		16.875	172.125	5.625		219.938	93.938	238		320.52	241.944	240		1.671	10.025	1.114		335.217
	147.026	125.863	62.932		22.834	46.781	105.257		173.758	157.607			3.898	85.208	58.476		64.602	140.343			228.258	368.176	216.001		52.907	51.236	137.002		286.968	389.026			12.938	84.938	37.688		85.5	79.875			289.994	205.201	97.313		2.228	1.114	11.695		258.903
	14.48	66.83	143.128		75.184	22.834	84.094		29.517	66.273			3.342	40.655	2.228		173.758	64.045			322.085	83.402	159.75		37.87	5.569	1.114		222.222	134.979			9.563	211.501	9		75.938	140.625			365.178	165.065	559.127		1.114	15.594	1.671		189.938
	143.685	109.156	98.574		33.415	7.797	36.757		75.184	55.692			15.594	8.911	1.114		130.319	72.956			200.823	134.979	233.438		6.126	1.114	84.094		173.388	72.428			10.688	51.188	5.625		142	227.813			237.422	270.774	400		1.671	50.123	1.114		218.768
	113.611	161.506	77.968		15.594	72.399	101.359			103.587			1.671	29.517	1.671			16.708			223.32	293.553	109.125		44.553	36.757	74.07			201.372			17.438	10.125	41.625			88.875			296.212	161.673	447.189		22.834	23.947	50.123
	150.368	62.375	153.709		58.476	42.883	10.581						75.741	36.2	3.898						227.16	212.346	176.625		18.935	3.342	33.972						11.813	3.938	17.438						343.132	199.548	399		127.534	26.732	1.114
	14.48	174.872	24.504		46.781	39.541	21.163						15.037	51.793	50.123						164.609	250.206	213.751		9.468	28.96	37.87						2.813	14.625	14.625						250.989	240.249	153		255.068	1.114	6.126
	84.651	174.872	148.14		2.228	80.753	41.769						1.114	70.728	40.655						237.037	273.8	235.688		6.126	22.277	1.671						31.5	205.876	6.188						338.609	115.885	400		39.541	13.366	2.228
	104.7	46.224	28.403		34.529	20.049	4.455						40.098	1.114	8.911						380.247	340.741	235.126		75.741	7.797	182.112						3.938	12.938	16.313						195.025	252.12	116.438		83.538	1.114	1.114
	133.66	105.814	116.396		25.061	90.221	15.037						10.581	23.391	41.212						216.187	271.605	187.313		32.301	57.362	1.114						1.125	26.438	16.875						260.599	214.245	167.063		373.691	1.114	1.114
	113.611	40.655	48.452		20.049	33.972	9.468						62.932	33.972	42.326						203.567	252.401	60.75		12.252	2.228	16.708						271.126	75.938	18.563						249.293	192.199	79.875		4.455	2.228	1.114
	55.135	90.221	123.636		45.11	32.301	59.59						46.224	23.391	60.704						217.284	94.376	241.313		51.793	1.671	24.504						6.188	19.125	25.875						158.281	225.551	328.501		1.114	4.455	12.252
	84.094	174.872	67.387		120.294	143.128	1.671						13.923	35.643	2.785						59.808	387.38	224.438		1.671	56.249	1.671						75.375	16.875	17.438						251.554	170.153	207.001		3.898	1.114	12.809
	123.636	117.509	67.387		118.066	52.35	69.058						34.529	60.147	44.553						69.136	388.477	273.938		97.46	111.94	61.261						9	30.375	43.313						280.95	285.472	230		1.114	1.114	1.114
	71.285	147.583	60.704		9.468	46.781	19.492						27.289	5.012	3.342						210.151	221.125	199.126		1.114	2.785	32.301						8.438	55.125	20.813						317.128	499.152	342.563		37.87	65.159	2.228
	128.091	15.037	110.27		120.851	13.366	31.744						43.996	8.354	8.911						290.809	238.134	156.938		60.147	24.504	27.289						13.5	30.938	34.313						260.599	135.104	77		120.851	12.252	22.277
	84.094	141.457	150.924		45.11	26.732	32.301						47.895	3.342	42.883						250.206	230.453	241.313		68.501	143.685	66.83						6.188	7.875	16.313						239.683	226.682	400		129.205	1.114	2.228
	75.741	25.618	100.245		29.517	23.391	38.427						43.996	60.704	51.236						216.735	34.019	259.313		60.704	12.252	74.627						1.125	29.25	38.427						247.597	325.607	350		106.371	2.228	1.114
	72.399	49.009	79.639		62.375	16.151	90.221						16.708	57.362	94.119						210.7	41.701	136.688		53.464	69.615	33.972						2.25	69.75	4.455						253.25	438.666	79.313		28.96	1.114	8.354
	163.734	13.366	126.977		8.911	20.606	3.898						39.541	56.249	5.569						53.772	186.557	192.376		62.375	25.061	6.126						123.188	46.125	10.025						304.126	222.159	340		93.562	1.671	18.378
	50.679	110.27	82.424		57.362	16.151	5.012						56.249	12.809	3.342						193.141	273.251	231.188		1.114	2.785	56.806						16.875	197.438	162.62						234.596	491.238	189.001		1.114	1.114	54.021
	142.571	103.03	60.147		95.79	7.797	17.821						50.679	60.704	41.212						135.528	210.151	349.313		44.553	119.737	1.114						141.75	5.625	115.839						136.8	221.029	300		25.618	5.012	1.114
	95.233	72.399	139.786		47.338	32.301	26.732						4.455	158.721	32.301						99.314	42.25	190.126		10.581	1.114	5.012						15.75	10.125	5.012						156.586	630.299	173.813		16.708	2.228	5.569
	103.03	80.753	54.578		71.842	18.378	67.944						11.138	19.492	38.984						230.453	235.94	169.313		15.037	61.261	41.769						48.938	18	1.671						317.693	200.113	269.438		131.989	2.228	79.639
	81.31	88.55	41.769		54.578	85.765	1.114						55.135	40.704	5.012						79.012	239.232	140.063		11.695	59.033	20.049						12.938	16	15.594						316.563	314.302	400		1.114	45.11	138.672
	108.042	61.261	73.513		10.581	54.021	1.671						27.289	13.366	8.911						55.418	348.751	182.813		1.114	15.594	24.504						12.938	41.625	40.098						266.252	192.376	200		1.114	5.569	7.797
	111.94	155.38	106.371		162.063	6.126	1.671						13.366	4.455	43.996						54.321	124.313	90		9.468	29.517	3.342						110.813	25.875	10.581						312.606	234.563	255.938		5.569	28.96	14.48
	132.546	61.261	89.082		83.538	59.59	56.249						13.923	31.744	37.313						229.355	231.188	99		42.883	1.114	1.114						12.938	152.438	36.2						286.602	294.751	325.688		55.135	99.688	87.436
	130.875	70.728	111.383		10.581	49.566	27.846						28.96	22.834	35.086						234.842	123.75	154.125		26.175	1.114	67.944						25.313	75.938	60.147						260.034	240.188	350		290.154	1.671	16.151
	110.826	105.814	62.375		37.87	2.785	39.541						25.061	20.049	47.338						368.176	271.688	182.813		1.671	54.578	7.797						2.813	29.813	13.923						248.728	126.563	300		9.468	20.606	160.949
	112.497	32.301	82.981		73.513	39.541	39.541						67.944	82.424	46.781						296.845	190.688	106.313		94.119	26.732	9.468						2.813	166.5	61.818						171.848	400	444.376		18.378	2.228	1.114
	149.254	50.679	123.079		50.679	32.858	12.252						89.664	4.455	13.366						32.922	113.063	286.876		1.671	8.354	24.504						33.188	11.813	70.172						285.472	119.813	350		36.2	40.098	145.355
	144.241	74.07	120.294		63.489	10.581	60.147						7.797	51.793	57.919						43.347	399.939	82.125		1.114	67.387	1.114						16.313	9.563	3.342						113.058	430	400		2.228	1.671	11.695
	143.128	87.993	95.233		2.228	24.504	16.151						47.338	44.553	28.403						164.609	146.25	70.875		5.569	42.326	12.809						27.563	14.063	49.009						113.058	300	168.75		1.114	56.249	37.87
	70.728	116.396	50.123		72.399	3.898	55.692						1.671	9.468	20.049						429.081	191.251	243.001		7.24	23.947	40.098						64.125	10.688	106.371						245.336	300	284.063		31.744	21.72	1.671
	153.152	56.806	131.989		7.797	25.618	23.391						61.261	80.196	25.061						109.739	178.876	261.563		9.468	57.919	5.012						87.188	176.063	150.368						269.078	400	300		305.19	100.245	8.911
	142.571	37.87	21.72		13.366	56.249	41.769						32.301	64.045	11.138						437.86	199.126	254.813		21.72	21.163	18.935						208.126	6.188	30.63						158.847	411.189	405.564		1.114	92.448	8.911
	112.497	61.261	124.749		80.196	42.326	63.489						22.834	43.44	25.061						75.72	127.688	67.5		5.012	176.543	72.399						18.563	284.626	74.627						294.516	154.688	340		1.671	1.114	175.986
	123.079	81.867	51.236		15.037	70.172	40.098						67.944	14.48	22.834						197.531	164.25	125.438		2.228	42.326	47.338						2.813	15.75	61.261						266.817	187.876	441.001		105.257	1.114	21.163
	123.079	150.368	156.494		91.891	43.996	23.947						12.252	43.44	16.708						125.652	102.375	128.813		2.228	24.504	37.87						131.625	155.813	33.415						447.145	145.125	126.563		134.217	10.581	8.354
	113.054	69.058	135.331		152.595	93.005	55.692						28.403	13.923	24.504						286.42	169.875	70.875		10.581	46.781	21.72						31.5	10.688	23.947						211.419	247.501	148.5		7.797	15.594	16.151
	163.734	85.208	79.082		14.48	53.464	37.87						6.683	27.846	8.911						172.291	100.688	183.938		3.898	25.618	28.403						3.938	30.938	59.59						261.164	500	161.438		21.72	2.785	65.716
	61.818	94.676	39.541		86.879	158.721	12.252						38.427	32.301	45.11						351.715	198.563	59.063		35.086	37.313	26.175						15.188	24.75	3.898						317.128	350	74.813		2.785	2.228	1.114
	71.285	31.187	91.334		49.566	20.606	67.387						53.464	30.074	43.44						54.321	122.063	122.063		42.883	59.033	53.464						60.188	6.188	4.455						241.944	39	127.125		3.342	388.728	205.502
	101.359	91.891	93.562		6.683	23.947	8.911						1.671	42.883	9.468						63.649	267.751	369.564		92.448	2.785	42.883						6.75	5.625	1.114						278.688	390	92.25		3.342	65.716	131.989
	157.051	160.949	72.956		10.025	47.338	25.618						45.667	5.569	44.553						99.314	80.438	114.188		5.569	73.513	70.728						65.25	84.375	1.114						249.293	268.876	289.126		124.749	1.114	94.676
	90.777	65.159	128.091		42.883	45.11	3.898						13.366	28.96	27.289						104.252	202.501	216.563		45.667	1.671	35.086						6.188	6.188	5.569						230.073	63.563	77.063		6.683	1.114	26.732
	71.842	129.205	110.826		103.587	57.919	62.375						36.2	41.212	31.187						66.941	70.313	81.563		2.785	53.464	25.618						33.188	20.25	1.114						344.262	500	333		35.643	3.342	213.299
	56.806	89.107	155.937		63.489	86.879	6.683						10.025	57.362	26.175						43.896	124.313	160.875		40.655	21.72	3.898						5.625	9.563	59.59						262.295	541.127	426.376		2.228	99.688	23.947
	81.867	72.956	33.415		48.452	31.744	41.212						23.947	2.785	21.72						220.576	241.313	201.376		17.264	44.553	70.172						6.188	79.313	1.671						253.25	340	66.938		2.785	11.138	183.783
	76.298	28.403	153.709		35.086	46.781	32.858						42.326	36.757	35.086						297.942	169.313	109.688		60.147	168.746	89.107						2.25	9.563	54.021						254.381	350	271.126		1.114	10.025	1.114
	119.18	170.973	131.989		47.895	43.44	7.24						84.094	46.781	3.342						342.387	468.001	399.376		101.359	11.138	41.769						5.063	18.563	8.354						187.111	450	183.376		17.821	4.455	5.569
	139.786	50.679	104.143		2.228	13.923	15.037						57.362	30.074	8.354						189.3	171	138.375		2.785	1.671	42.326						5.063	11.813	1.114						109.101	400	213.751		1.114	63.489	121.408
	138.672	154.823	72.399		80.196	40.098	38.984						41.769	2.228	11.695						128.944	264.938	160.313		1.114	40.655	65.159						2.25	174.375	145.355						171.283	60.75	300		23.391	1.671	145.355
	123.636	147.026	74.07		85.765	26.175	30.074						34.529	5.569	63.489						223.32	183.376	167.625		7.24	47.338	81.31						16.875	42.188	139.229						191.068	294.188	73.125		5.569	89.664	148.14
		32.301	141.457			42.326	1.114							10.025	24.504							631.127	167.625			5.569	26.175							7.313	118.623							345	149.063			2.228	30.63
		155.38	104.7			99.688	41.769							57.362	25.061							262.126	124.313			1.671	54.578							60.188	11.138							246.938	99.563			27.289	58.476
			106.928				40.655								44.504								90				106.371								11.4								100				9.468
[truncated: 125 more columns]

## Sheet: Supplementary Figure 13
Figure S13 B
Parasite line	WT						Alp5b KO c1						Alp5b KO c2						Alp5b Comp 1						Alp5b Comp 2						Alp5a KO c1						Alp5a KO c2						Alp5a Comp 1						Alp5a Comp 2
Replicate No.	Replicate 1	Replicate 2	Replicate 3	Mean	SEM	N	Replicate 1	Replicate 2	Replicate 3	Mean	SEM	N	Replicate 1	Replicate 2	Replicate 3	Mean	SEM	N	Replicate 1	Replicate 2	Replicate 3	Mean	SEM	N	Replicate 1	Replicate 2	Replicate 3	Mean	SEM	N	Replicate 1	Replicate 2	Replicate 3	Mean	SEM	N	Replicate 1	Replicate 2	Replicate 3	Mean	SEM	N	Replicate 1	Replicate 2	Replicate 3	Mean	SEM	N	Replicate 1
Average number of ookinete/mosquito	1066	2982.35	1330	1792.78	599.647	3	960	988.636	2480	1476.21	501.962	3	916.667	1750	1875	1513.89	300.783	3	1200	1937.5	1500	1545.83	214.128	3	1800	1750	2187.5	1912.5	138.256	3	1596.77	948.276	1408.33	1317.79	192.601	3	1531.25	1083.33	1692.14	1435.58	182.142	3	2312.5	1050	1218.75	1527.08	395.718	3	1416.67
[truncated: 5 more columns]

## Sheet: Supplementary File 17
Figure S17 A
Parasite line	WT	WT-mCh×Alp5b KO	WT-GFP×Alp5a KO	Pb47×Alp5b KO	Pb47×Alp5a KO
Replicate No.	Replicate 1	Replicate 1	Replicate 1	Replicate 1	Replicate 1
Mice 1	3	3	3	3	4
Mice 2	3	3	3	4	4
Mice 3	3	3	4	3	3
Mice 4	3	4	4	4	4
Mice 5	4	4	4	4	3
Prepatent period (average)	3.2	3.4	3.6	3.6	3.6
Figure S17 E
Parasite line	WT		WT-mCh×Alp5b KO		WT-GFP×Alp5a KO		Pb47×Alp5b KO		Pb47×Alp5a KO
Replicate No.	Replicate 1	Replicate 2	Replicate 1	Replicate 2	Replicate 1	Replicate 2	Replicate 1	Replicate 2	Replicate 1	Replicate 2
EEFs Number/coverslip	120	135	84	81	74	82	78	67	73	69
